# Supplementary material for: Tissue-Specific and Time-Dependent Expressions of PC4s in Bay Scallop (Argopecten irradians irradians) Reveal Function Allocation in Thermal Response
Source: Genes (Basel). 2022 Jun 13;13(6):1057. doi: 10.3390/genes13061057 (PMC9223095; doi:10.3390/genes13061057)
Supplement: Supplementary file 1 [file genes-13-01057-s001.zip]

Archive with 2 entries (2 files):
- Supplementary Data.pdf
- Supplementary Table.doc.pdf
